# Supplementary material for: Mitochondrial protein C15ORF48 is a stress-independent inducer of autophagy that regulates oxidative stress and autoimmunity
Source: Nat Commun. 2024 Feb 1;15:953. doi: 10.1038/s41467-024-45206-1 (PMC10831050; doi:10.1038/s41467-024-45206-1)
Supplement: Supplementary file 4 — Source Data [file 41467_2024_45206_MOESM4_ESM.xlsx]

## Sheet: Fig.1 (graph)
	Fig.1b				Fig.1c
	TMRM				ATP
	empty	C15ORF48			empty	C15ORF48
	1031.84	928.97			0.0580817	0.0280419
	991.58	925.3			0.0504519	0.0364301
	990.12	889.02			0.04082	0.029357
	SD				SD
	empty	C15ORF48			empty	C15ORF48
	23.6768	22.0821			0.00865018	0.00451147
	median				median
	empty	C15ORF48			empty	C15ORF48
	991.58	925.3			0.0504519	0.029357
	two-tailed unpaired Student's t-test	Summary	Adjusted P Value		two-tailed unpaired Student's t-test	Summary	Adjusted P Value
	empty vs. C15ORF48	**	0.00852759		empty vs. C15ORF48	*	0.0303322

## Sheet: Fig.2 (graph)
	Fig.2c							Fig.2f							Fig.2h
		empty_Baf A1(-)	C15ORF48_Baf A1(-)	empty_Baf A1(+)	C15ORF48_Baf A1(+)				C15ORF48_Baf A1(-)	C15ORF48_SBI_Baf A1(-)	C15ORF48_Baf A1(+)	C15ORF48_SBI_Baf A1(+)			Mitophagy dye-positive cells (%)
	LC3 puncta/cell	11	16	19	55			LC3 puncta/cell	24	13	54	15			empty	C15ORF48
		21	9	27	31				20	6	47	12			0.00927	0.00479
		11	18	61	17				30	8	56	16			0.018	0.00955
		20	17	15	20				21	6	58	15			0.00899	0.00473
		17	10	20	28				21	9	59	20			0	0.0096
		7	6	56	36				10	0	33	44			0.00472	0
		9	15	32	35				22	7	60	22
		10	40	19	27				13	10	38	5			SD
		11	5	48	42				13	8	57	29			empty	C15ORF48
		11	44	8	47				10	8	52	6			0.00665506	0.00400892
		5	18	8	45				35	7	65	6
		14	29	7	52				19	14	70	14			median
		11	32	63	47				17	17	28	24			empty	C15ORF48
		3	7	61	45				8	11	41	41			0.00899	0.00479
		14	11	24	31				32	5	40	29
		16	23	26	21				28	9	55	19			two-tailed unpaired Student's t-test	Summary	Adjusted P Value
		29	9	26	40				36	3	58	11			empty vs. C15ORF48	N.S.	0.498704
		10	7	10	21				13	20	63	9
		15	26	19	54				26	13	30	25
		12	20	41	65				28	5	48	27
		15	13	54	67				29	3	31	31
		22	20	31	51				38	6	54	19
		14	43	45	36				25	5	50	11
		17	23	20	13				26	3	40	18
		8	40	9	57				17	8	61	5
		14	36	19	39				24	22	46	11
		7	33	68	42				29	13	60	41
		18	32	30	65				20	10	43	38
		26	50	26	59				5	13	45	39
		20	14	57	40				5	2	75	50
		22	12	44	26				6	8	71	30
		4	13	7	36				31	3	59	20
		4	11	31	22				23	10	40	39
		23	10	24	62				17	2	63	20
		12	15	19	35				26	1	45	35
		9	14	10	43				18	6	53	38
		11	11	18	65				10	9	31	26
		25	20	15	62				20	15	42	34
		21	8	18	60				18	22	30	34
		24	13	19	48				16	9	50	36
		4	34	14	30				30	6	28	38
		4	21	26	68				16	9	23	46
		0	9	10	26				25	32	22	18
		7	47	15	54				24	11	15	15
		6	48	16	35				18	28	38	15
		7	20	28	31				24	13	70	20
		3	6	30	24				10	10	40	6
		11	6	26	20				16	9	53	14
		0	21	25	22				15	8	35	20
		2	30	25	25				10	16	37	18
		3	28	9	67				31	25	40	16
		3	30	18	49				33	31	42	5
		9	23	14	55				32	6	40	11
		5	42	16	36				21	14	26	12
		9	4	25	55				16	13	42	15
		7	7	27	64				13	18	52	32
		8	11	18	30				14	7	23	25
		6	9	35	21				19	5	35	12
		3	19	27	23				14	4	35	22
		2	7	17	24				4	11	38	26
		16	31	11	53				13	17	45	23
		4	1	13	21				15	13	65	25
		4	3	27	44				17	22	44	27
		3	4	24	28				29	27	27	14
		1	9	15	52				25	38	69	31
		3	24	7	65				20	13	54	20
		3	26	13	52				15	15	46	45
		0	13	28	38				13	26	28	10
		5	6	43	37				8	29	69	29
		10	3	12	19				26	31	58	14
		empty_Baf A1(-)	C15orf48_Baf A1(-)	empty_Baf A1(+) vs. C15ORF48_Baf A1(+)	C15orf48_Baf A1(+)				C15orf48_Baf A1(-)	C15orf48_SBI_Baf A1(-)	C15orf48_Baf A1(+)	C15orf48_SBI_Baf A1(+)
	minima (Percentile 0%)	0	1	7	13			minima (Percentile 0%)	4	0	15	5
	lower quartile Q1 (Percentile 25%)	4	9	15	27.25			lower quartile Q1 (Percentile 25%)	14	6	37.25	14
	median (Percentile 50%)	9	15.5	22	39.5			median (Percentile 50%)	19.5	10	45	20
	upper quartile Q3 (Percentile 75%)	14.75	27.5	29.5	53.75			upper quartile Q3 (Percentile 75%)	26	15	57.75	30.75
	maxima (Percentile 100%)	29	50	68	68			maxima (Percentile 100%)	38	38	75	50
	SD	7.19773	12.6598	15.0407	15.4497			SD	8.18149	8.45992	13.9659	11.4481
	Tukey's multiple comparisons test	Summary	Adjusted P Value					Tukey's multiple comparisons test	Summary	Adjusted P Value
	empty_Baf A1(+) vs. C15ORF48_Baf A1(+)	***	<0.001					C15ORF48_Baf A1(+) vs. C15ORF48_SBI_Baf A1(+)	***	p<0.0001

## Sheet: Fig.3 (graph)
	Fig.3b					Fig.3f
	TMRM						IL1α(-)_Baf A1(-)	IL1α(+)_Baf A1(-)	IL1α(-)_Baf A1(+)	IL1α(+)_Baf A1(+)
	siLuci_IL1α(–)	siLuci_IL1α(+)	siC15ORF48#1_IL1α(+)	siC15ORF48#2_IL1α(+)		LC3 puncta/cell	0	16	21	38
	1047.79	902.48	982.18	973.52			0	20	18	47
	1044.66	888.02	969.22	969.96			0	16	20	48
	1033.02	899.72	962.98	964.51			0	16	25	51
							0	19	18	36
	SD						0	17	27	44
	siLuci_IL1α(–)	siLuci_IL1α(+)	siC15ORF48#1_IL1α(+)	siC15ORF48#2_IL1α(+)			0	19	0	49
	7.78288	7.6768	9.79404	4.53792			0	20	32	43
							0	5	17	33
	median						10	10	22	33
	siLuci_IL1α(–)	siLuci_IL1α(+)	siC15ORF48#1_IL1α(+)	siC15ORF48#2_IL1α(+)			0	5	17	55
	1044.66	899.72	969.22	969.96			10	25	20	52
							11	25	21	43
	Tukey's multiple comparisons test	Summary	Adjusted P Value				0	35	18	49
	siLuci_IL1α(–) vs. siLuci_IL1α(+)	***	<0.0001				0	22	20	32
	siLuci_IL1α(+) vs. siC15ORF48#1_IL1α(+)	***	<0.0001				12	23	19	33
	siLuci_IL1α(+) vs. siC15ORF48#2_IL1α(+)	***	<0.0001				0	31	18	40
							0	28	17	35
	Fig.3c						10	33	23	33
	ATP						10	24	23	37
	siLuci_IL1α(–)	siLuci_IL1α(+)	siC15ORF48#1_IL1α(+)	siC15ORF48#2_IL1α(+)			0	10	20	35
	1.15907	0.841171	0.939393	1.11154			0	5	20	34
	1.10943	0.841171	0.9922	1.00804			13	23	0	38
	1.10257	0.735556	0.990088	0.953122			11	24	32	37
							14	33	21	36
	SD						0	34	17	33
	siLuci_IL1α(–)	siLuci_IL1α(+)	siC15ORF48#1_IL1α(+)	siC15ORF48#2_IL1α(+)			0	5	20	35
	0.0308324	0.0609767	0.0298972	0.080443			11	21	28	39
							0	5	17	46
	median						0	5	0	43
	siLuci_IL1α(–)	siLuci_IL1α(+)	siC15ORF48#1_IL1α(+)	siC15ORF48#2_IL1α(+)			0	18	23	54
	1.10943	0.841171	0.990088	1.00804			0	40	23	44
							10	19	17	45
	Tukey's multiple comparisons test	Summary	Adjusted P Value				11	18	20	35
	siLuci_IL1α(–) vs. siLuci_IL1α(+)	***	< 0.001				13	23	18	34
	siLuci_IL1α(+) vs. siC15ORF48#1_IL1α(+)	*	0.02331				0	18	19	43
	siLuci_IL1α(+) vs. siC15ORF48#2_IL1α(+)	**	0.00547				0	25	19	48
							0	28	23	48
							0	5	16	35
							0	20	25	50
							0	5	34	35
							11	26	20	0
							0	18	18	0
							0	24	20	0
							0	23	26	32
							33	5	0	36
							0	22	0	42
							11	24	18	36
							10	16	32	38
							10	22	18	41
							0	30	20	32
							11	33	0	0
							0	37	18	31
							0	28	16	37
							0	17	0	34
							0	18	0	35
							10	10	19	54
							10	5	18	34
							0	19	17	0
							0	29	16	38
							0	16	0	31
							0	16	18	37
							0	16	19	34
							10	16	23	35
							0	18	0	44
							0	17	0	36
							0	20	16	38
							0	20	23	42
							0	5	18	36
							23	25	21	36
							IL1α(-)_Baf A1(-)	IL1α(+)_Baf A1(-)	IL1α(-)_Baf A1(+)	IL1α(+)_Baf A1(+)
						minima (Percentile 0%)	0	5	0	0
						lower quartile Q1 (Percentile 25%)	0	16	17	34
						centre (Percentile 50%)	0	19.5	19	36.5
						upper quartile Q3 (Percentile 75%)	10	24.75	21	43
						maxima (Percentile 100%)	33	40	34	55
						SD	6.5747	8.76701	8.53414	11.9852
						Tukey's multiple comparisons test	Summary	Adjusted P Value
						Baf A1(+) vs. IL1α(+)_Baf A1(+)	***	<0.0001
	Fig.3i										Fig.3l
		siLuci_Baf A1(-)	siLuci_IL1α_Baf A1(-)	siC15ORF48#1_IL1α_Baf A1(-)	siC15ORF48#2_IL1α_Baf A1 (-)	siLuci_Baf A1(+)	siLuci_IL1α_Baf A1(+)	siC15ORF48#1_IL1α_Baf A1(+)	siC15ORF48#2_IL1α_Baf A1 (+)			IL1α_SBI(-)_Baf A1(-)	IL1α_SBI(+)_Baf A1(-)	IL1α_SBI(-)_Baf A1(-)	IL1α_SBI(+)_Baf A1(+)
	LC3 puncta/cell	0	10	13	23	21	31	18	10		LC3 puncta/cell	55	52	62	47
		5	19	5	13	14	31	8	17			38	58	80	43
		5	16	5	8	8	36	16	3			35	59	50	42
		5	20	12	6	11	21	18	9			20	52	30	48
		2	34	18	3	23	23	25	12			50	40	36	54
		10	14	18	8	21	22	14	23			40	39	84	60
		4	12	16	17	9	19	18	20			60	30	39	48
		3	8	6	7	8	27	19	23			70	23	39	20
		4	70	4	9	10	35	19	12			65	33	35	29
		4	21	0	6	11	13	15	6			67	25	60	24
		0	12	5	0	7	30	15	14			40	29	50	31
		11	13	6	0	14	34	5	3			14	47	88	21
		6	26	6	2	12	44	14	26			50	26	49	21
		4	12	3	5	12	20	10	19			49	25	59	20
		2	16	6	5	16	33	7	11			48	28	50	70
		2	30	2	4	12	31	12	18			30	49	60	28
		15	9	0	4	10	33	17	7			52	27	88	38
		3	8	3	7	13	74	16	12			41	49	45	14
		0	21	18	13	6	26	20	22			40	20	31	10
		2	15	15	3	10	23	14	11			31	24	75	40
		9	12	19	8	9	24	12	3			65	35	37	70
		7	22	8	7	15	50	13	8			47	48	82	76
		3	58	3	13	8	43	14	11			60	21	70	78
		0	9	4	10	8	43	18	17			35	30	61	21
		7	8	12	5	9	50	20	14			33	24	74	46
		5	14	18	4	1	47	10	16			49	22	63	34
		9	14	4	5	8	27	14	17			68	29	50	45
		10	47	15	9	2	40	15	20			30	21	70	70
		11	17	8	2	7	32	10	19			43	22	69	54
		9	8	10	7	8	22	16	9			42	58	40	29
		9	12	10	14	18	40	13	8			45	33	79	20
		8	14	15	6	23	49	13	20			65	21	54	35
		25	22	16	7	14	31	20	17			33	17	58	48
		18	5	3	16	24	38	17	12			50	46	50	65
		8	10	4	3	12	22	13	11			66	16	78	58
		2	21	4	7	9	19	25	25			59	21	70	50
		4	22	4	11	9	54	10	13			44	38	85	56
		2	27	5	15	15	39	11	12			35	36	88	45
		5	18	12	14	17	35	10	10			78	51	47	72
		7	21	8	12	12	45	9	5			49	78	68	48
		7	20	10	16	19	48	7	6			32	53	71	59
		6	5	15	7	8	24	6	8			55	67	78	88
		12	35	4	6	16	21	9	12			60	50	75	40
		5	19	6	1	36	30	15	24			68	55	54	45
		7	15	13	5	24	26	15	13			50	57	80	75
		9	20	4	23	30	52	26	16			49	30	32	56
		6	11	8	5	11	38	16	13			32	41	48	38
		6	10	0	9	19	40	14	12			68	53	61	56
		5	32	16	0	20	85	8	14			60	49	70	56
		2	6	9	4	12	33	9	24			78	44	87	60
		2	24	2	2	15	14	1	6			77	58	55	60
		1	11	2	10	15	33	17	7			76	51	40	58
		3	16	6	3	13	25	4	16			60	57	60	64
		7	23	7	17	8	80	6	6			78	45	85	50
		2	9	12	9	9	22	2	10			50	32	70	75
		9	13	3	9	16	21	16	18			75	68	78	85
		12	40	21	6	9	21	2	8			61	58	60	30
		4	60	7	13	8	15	45	9			40	65	78	20
		2	18	9	16	9	17	38	8			42	32	60	40
		1	15	7	0	5	9	18	20			58	31	79	68
		4	6	14	17	8	12	13	8			42	38	68	55
		9	14	9	6	9	15	3	12			40	25	69	70
		9	10	8	19	7	14	22	28			76	68	63	38
		3	10	20	4	8	11	5	27			79	58	33	69
		8	12	14	13	13	16	10	8			46	54	39	65
		4	11	5	30	8	14	12	12			53	36	38	51
		8	35	17	6	9	15	35	20			68	42	78	45
		5	13	9	0	8	16	20	11			70	55	58	51
		2	12	15	1	6	10	2	7			60	68	88	48
		3	38	10	15	6	9	12	13			68	65	51	57
		siLuci_Baf A1(-)	siLuci_IL1α_Baf A1(-)	siC15ORF48#1_IL1α_Baf A1(-)	siC15ORF48#2_IL1α_Baf A1 (-)	siLuci_Baf A1(+)	siLuci_IL1α_Baf A1(+)	siC15ORF48#1_IL1α_Baf A1(+)	siC15ORF48#2_IL1α_Baf A1 (+)			IL1α_SBI(-)_Baf A1(-)	IL1α_SBI(+)_Baf A1(-)	IL1α_SBI(-)_Baf A1(-)	IL1α_SBI(+)_Baf A1(+)
	minima (Percentile 0%)	0	5	0	0	1	9	1	3		minima (Percentile 0%)	14	16	30	10
	lower quartile Q1 (Percentile 25%)	3	11	4	4	8	20.25	10	8.25		lower quartile Q1 (Percentile 25%)	40.25	28.25	50	38
	centre (Percentile 50%)	5	15	8	7	10.5	28.5	14	12		centre (Percentile 50%)	50	40.5	61	48
	upper quartile Q3 (Percentile 75%)	8	21.75	13.75	13	15	38.75	17.75	17.75		upper quartile Q3 (Percentile 75%)	65	53.75	77.25	60
	maxima (Percentile 100%)	25	70	21	30	36	85	45	28		maxima (Percentile 100%)	79	78	88	88
	SD	4.3338	12.8447	5.54643	6.14457	6.22557	15.7475	7.83459	6.19873		SD	15.4221	15.5663	16.8821	18.14
	Tukey's multiple comparisons test	Summary	Adjusted P Value								Tukey's multiple comparisons test	Summary	Adjusted P Value
	siLuci_IL1α_Baf A1(+) vs. siC15ORF48#1_IL1α_Baf A1(+)	***	<0.001								IL1α_SBI(-)_Baf A1(-) vs. IL1α_SBI(-)_Baf A1(+)	***	<0.001
	siLuci_IL1α_Baf A1(+) vs. siC15ORF48#2_IL1α_Baf A1(+)	***	<0.001

## Sheet: Fig.4 (graph)
	Fig.4c						Fig.4d				Fig.4g
		A549_Baf A1(-)	MB231_BafA1 (-)	A549_Baf A1 (+)	MB231_Baf A1 (+)		ATP					siLuci_Baf A1(-)	siC15ORF48#1_Baf A1(-)	siC15ORF48#2_Baf A1(-)	siLuci_Baf A1(+)	siC15ORF48#1_Baf A1 (+)	siC15ORF48#2_Baf A1(+)
	LC3 puncta/cell	4	9	7	16		siLuci	siC15ORF48#1	siC15ORF48#2		LC3 puncta/cell	9	4	6	8	8	15
		3	5	4	7		1.90008	2.37003	2.49368			8	0	5	18	17	10
		2	2	32	12		1.80917	2.53268	2.42615			10	3	4	16	3	16
		6	0	17	21		1.81597	2.31276	2.3313			4	6	3	11	9	19
		5	4	10	8							7	6	7	24	3	2
		11	5	4	8		SD					34	11	1	15	12	2
		7	1	3	14		siLuci	siC15ORF48#1	siC15ORF48#2			17	0	8	26	5	11
		6	5	20	15		0.0506381	0.114092	0.0815721			9	4	1	23	4	9
		13	6	18	30							5	1	4	11	5	3
		10	12	10	12		median					14	4	4	17	7	4
		8	6	24	16		siLuci	siC15ORF48#1	siC15ORF48#2			11	1	3	24	11	2
		4	4	23	15		1.81597	2.37003	2.42615			20	3	7	20	8	3
		5	14	3	30							8	9	4	15	12	8
		2	8	10	6		Tukey's multiple comparisons test	Summary	Adjusted P Value			12	7	4	18	12	11
		5	5	3	12		siLuci vs. siC15ORF48#1	***	< 0.001			8	0	14	13	8	4
		6	15	8	24		siLuci vs. siC15ORF48#2	***	< 0.001			7	2	7	7	21	8
		4	15	12	26							4	7	8	27	15	9
		2	1	10	13							16	4	7	21	0	3
		5	15	7	11							7	2	3	12	10	0
		3	7	6	19							5	14	5	23	2	12
		9	1	9	12							16	17	24	14	5	22
		3	6	4	12							15	13	4	13	2	5
		6	3	6	14							9	0	3	5	9	10
		15	1	11	8							13	9	10	4	2	10
		3	4	10	32							5	2	12	14	17	11
		5	8	27	27							24	5	9	28	9	3
		10	12	28	8							6	10	20	21	9	10
		0	1	8	9							3	14	3	12	6	20
		0	0	8	8							5	4	7	21	14	22
		4	5	12	24							4	0	4	13	20	3
		4	9	9	15							25	4	0	30	7	4
		2	9	10	11							10	4	0	7	9	6
		2	1	9	10							14	0	0	20	2	16
		6	3	5	10							8	0	8	16	10	15
		8	0	12	21							5	1	5	12	18	11
		3	10	6	7							8	5	0	16	10	22
		8	10	10	24							4	5	7	32	4	16
		5	0	34	6							5	0	8	8	7	8
		6	9	15	16							7	0	5	10	2	20
		10	12	10	13							15	2	20	15	11	32
		6	13	11	12							11	0	9	16	5	8
		4	13	12	11							5	3	6	9	7	12
		12	1	15	15							1	6	22	13	7	15
		6	12	19	22							35	4	15	38	9	6
		15	11	11	13							10	5	4	10	5	9
		6	8	14	27							5	2	5	12	4	20
		8	7	9	21							7	4	7	8	1	12
		8	10	12	5							5	2	4	6	14	14
		2	15	14	6							10	5	10	9	9	15
		5	9	9	5							10	3	13	18	7	5
		7	5	14	5							14	1	3	7	5	8
		7	7	20	6							4	0	6	21	7	5
		10	6	11	9							2	0	7	23	12	13
		5	10	5	7							18	0	10	17	6	6
		9	7	15	17							7	0	6	32	4	3
		7	6	6	22							16	7	2	14	7	0
		3	9	8	13							10	0	8	12	9	0
		2	7	7	10							29	5	3	3	0	13
		4	0	8	9							14	4	4	24	8	15
		6	5	16	15							3	0	1	9	22	15
		5	5	14	21							5	5	3	9	10	15
		3	0	14	15							29	5	2	13	4	11
		2	8	7	12							10	4	3	32	23	13
		5	3	14	15							5	4	6	28	3	12
		0	0	10	29							19	19	12	27	11	4
		9	6	0	15							2	9	3	12	10	6
		9	0	4	11							3	6	4	4	9	17
		6	5	13	7							7	3	2	6	5	3
		5	14	16	6							11	3	4	7	17	1
		5	15	15	9							13	7	9	8	5	16
		A549_Baf A1(-)	MB231_BafA1 (-)	A549_Baf A1 (+)	MB231_Baf A1 (+)							siLuci_Baf A1(-)	siC15ORF48#1_Baf A1(-)	siC15ORF48#2_Baf A1(-)	siLuci_Baf A1(+)	siC15ORF48#1_Baf A1 (+)	siC15ORF48#2_Baf A1(+)
	minima (Percentile 0%)	0	0	0	5						minima (Percentile 0%)	1	0	0	3	0	0
	lower quartile Q1 (Percentile 25%)	3.25	3	7.25	9						lower quartile Q1 (Percentile 25%)	5	1	3	9.25	5	4.25
	centre (Percentile 50%)	5	6	10	12.5						centre (Percentile 50%)	8.5	4	5	14	8	10
	upper quartile Q3 (Percentile 75%)	7.75	9.75	14	16.75						upper quartile Q3 (Percentile 75%)	14	5.75	8	21	10.75	15
	maxima (Percentile 100%)	15	15	34	32						maxima (Percentile 100%)	35	19	24	38	23	32
	SD	3.2523	4.5733	6.70652	6.99269						SD	7.40102	4.19082	5.02254	7.97876	5.25459	6.53845
	Tukey's multiple comparisons test	Summary	Adjusted P Value								Tukey's multiple comparisons test	Summary	Adjusted P Value
	A549_Baf A1 (+) vs. MB231_Baf A1 (+)	*	0.043								siLuci_Baf A1(+) vs. siC15ORF48#1_Baf A1 (+)	***	<0.001
											siLuci_Baf A1(+) vs. siC15ORF48#2_Baf A1 (+)	***	<0.001

## Sheet: Fig.5 (graph)
	Fig.5a				Fig.5a				Fig.5a				Fig.5b				Fig.5b				Fig.5b				Fig.5d
	Total glutathione				GSH				GSSG				Total glutathione				GSH				GSSG				cell viability
	empty	C15ORF48			empty	C15ORF48			empty	C15ORF48			siLuci	siATG5	siATG7		siLuci	siATG5	siATG7		siLuci	siATG5	siATG7		empty_H2O2(-)	C15orf48_H2O2(-)	empty_H2O2(+)	C15orf48_H2O2(+)
	22.3958	48.9519			20.5966	46.6103			0.899625	1.1708			39.0365	28.4485	26.6348		37.2793	27.3925	25.5695		0.878634	0.527996	0.53263		1.00169	1.01456	0.407635	0.823001
	22.1197	45.342			20.3534	43.2428			0.88319	1.0496			45.6564	30.1096	30.5761		44.0845	29.1926	29.656		0.785955	0.458487	0.460031		0.974854	1.02879	0.367099	0.75229
	21.0682	46.8312			19.3634	44.7237			0.852374	1.0537			40.4036	29.7483	26.3751		38.7081	28.8004	25.4457		0.847741	0.473933	0.464665		1.0069	1.06611	0.449128	0.811289
																									1.01361	1.01937	0.419549	0.722407
																									0.971019	1.01335	0.404896	0.757982
																									1.01525	0.986974	0.356281	0.862188
																									1.02032	0.859999	0.419412	0.734228
																									0.996354	1.01084	0.323141	0.668114
	SD				SD				SD				SD				SD				SD				SD
	empty	C15ORF48			empty	C15ORF48			empty	C15ORF48			siLuci	siATG5	siATG7		siLuci	siATG5	siATG7		siLuci	siATG5	siATG7		empty_H2O2(-)	C15orf48_H2O2(-)	empty_H2O2(+)	C15orf48_H2O2(+)
	0.700555	1.81415			0.653168	1.68782			0.0239874	0.0688246			3.49482	0.873618	2.35408		3.58834	0.946615	2.39588		0.0471902	0.0364989	0.0406435		0.0183873	0.0607722	0.211267	0.0840406
	median				median				median				median				median				median				median
	empty	C15ORF48			empty	C15ORF48			empty	C15ORF48			siLuci	siATG5	siATG7		siLuci	siATG5	siATG7		siLuci	siATG5	siATG7		empty_H2O2(-)	C15orf48_H2O2(-)	empty_H2O2(+)	C15orf48_H2O2(+)
	22.1197	46.8312			20.3534	44.7237			0.88319	1.0537			40.4036	29.7483	26.6348		38.7081	28.8004	25.5695		0.0471902	0.0364989	0.0406435		1.0043	1.01396	0.614898	0.841719
	two-tailed unpaired Student's t-test	Summary	Adjusted P Value		two-tailed unpaired Student's t-test	Summary	Adjusted P Value		two-tailed unpaired Student's t-test	Summary	Adjusted P Value		two-tailed unpaired Student's t-test	Summary	Adjusted P Value		two-tailed unpaired Student's t-test	Summary	Adjusted P Value		two-tailed unpaired Student's t-test	Summary	Adjusted P Value		two-tailed unpaired Student's t-test	Summary	Adjusted P Value
	empty vs. C15ORF48	***	2.3407e-05		empty vs. C15ORF48	***	1.88223e-05		empty vs. C15ORF48	**	0.00717503		siLuci vs. siATG5	**	0.00231		siLuci vs. siATG5	**	0.00328		siLuci vs. siATG5	***	< 0.001		empty_H2O2(+) vs. C15orf48_H2O2(+)	***	1.13207e-09
													siLuci vs. siATG7	***	< 0.001		siLuci vs. siATG7	**	0.00171		siLuci vs. siATG7	***	< 0.001
	Fig.5f					Fig.5g					Fig.5g					Fig.5g					Fig.5h									Fig.5i
	cell viability					Total glutathione					GSH					GSSG					cell viability									cell viability
	empty_RSL3(-)	C15ORF48_RSL3(-)	empty_RSL3(+)	C15ORF48_RSL3(+)		siLuci_IL1α(-)	siLuci_IL1α(+)	siC15ORF48#1_IL1α(+)	siC15ORF48#2_IL1α(+)		siLuci_IL1α(-)	siLuci_IL1α(+)	siC15ORF48#1_IL1α(+)	siC15ORF48#2_IL1α(+)		siLuci_IL1α(-)	siLuci_IL1α(+)	siC15ORF48#1_IL1α(+)	siC15ORF48#2_IL1α(+)		siLuci_IL1α(-)_H2O2(-)	siLuci_IL1α(+)_H2O2(-)	siC15ORF48#1_IL1α(+)_H2O2(-)	siC15ORF48#2_IL1α(+)_H2O2(-)	siLuci_IL1α(-)_H2O2(+)	siLuci_IL1α(+)_H2O2(+)	siC15ORF48#1_IL1α(+)_H2O2(+)	siC15ORF48#2_IL1α(+)_H2O2(+)		siLuci_IL1α(-)_RSL3(-)	siLuci_IL1α(+)_RSL3(-)	siC15ORF48#1_IL1α(+)_RSL3(-)	siC15ORF48#2_IL1α(+)_RSL3(-)	siLuci_IL1α(-)_RSL3(+)	siLuci_IL1α(+)_RSL3(+)	siC15ORF48#1_IL1α(+)_RSL3(+)	siC15ORF48#2_IL1α(+)_RSL3(+)
	1.00839	0.992427	0.374656	0.0190308		30.9185	49.8939	24.318	31.3802		29.2192	47.6098	22.9043	29.9035		0.899625	1.14204	0.70684	0.738342		0.88852	1.07872	0.934261	0.925353	0.392766	0.720689	0.428703	0.288582		0.812222	0.960771	0.96943	0.956598	0.717926	0.312437	0.546943	0.632418
	1.04199	1.02386	0.747993	0.0864822		32.9672	54.4107	24.1067	30.9589		31.3008	52.3033	22.8223	29.5652		0.88319	1.0537	0.642178	0.696892		1.00717	0.94451	1.09857	1.15936	0.560427	0.708609	0.479759	0.392441		1.1791	1.00456	1.02175	1.08395	0.778824	0.386817	0.522235	0.50341
	0.949623	0.983716	0.484545	0.0134981		33.5073	51.5625	32.0289	37.306		31.9025	49.5373	30.7578	36.0084		0.852374	1.01262	0.635546	0.64881		1.10431	0.976768	0.967172	0.915287	0.465049	0.697723	0.512795	0.486825		1.00868	1.03467	1.00882	0.959454	0.736905	0.441578	0.495979	0.622281
	SD					SD					SD					SD					SD									SD
	empty_RSL3(-)	C15ORF48_RSL3(-)	empty_RSL3(+)	C15ORF48_RSL3(+)		siLuci_IL1α(-)	siLuci_IL1α(+)	siC15ORF48#1_IL1α(+)	siC15ORF48#2_IL1α(+)		siLuci_IL1α(-)	siLuci_IL1α(+)	siC15ORF48#1_IL1α(+)	siC15ORF48#2_IL1α(+)		siLuci_IL1α(-)	siLuci_IL1α(+)	siC15ORF48#1_IL1α(+)	siC15ORF48#2_IL1α(+)		siLuci_IL1α(-)_H2O2(-)	siLuci_IL1α(+)_H2O2(-)	siC15ORF48#1_IL1α(+)_H2O2(-)	siC15ORF48#2_IL1α(+)_H2O2(-)	siLuci_IL1α(-)_H2O2(+)	siLuci_IL1α(+)_H2O2(+)	siC15ORF48#1_IL1α(+)_H2O2(+)	siC15ORF48#2_IL1α(+)_H2O2(+)		siLuci_IL1α(-)_RSL3(-)	siLuci_IL1α(+)_RSL3(-)	siC15ORF48#1_IL1α(+)_RSL3(-)	siC15ORF48#2_IL1α(+)_RSL3(-)	siLuci_IL1α(-)_RSL3(+)	siLuci_IL1α(+)_RSL3(+)	siC15ORF48#1_IL1α(+)_RSL3(+)	siC15ORF48#2_IL1α(+)_RSL3(+)
	0.0467518	0.021115	0.19186	0.0406345		1.36572	2.28393	4.51413	3.54915		1.40804	2.3592	4.55806	3.6263		0.0239874	0.0661352	0.0393872	0.0448072		0.108074	0.0700573	0.0869333	0.138102	0.0840951	0.0114882	0.042367	0.0991594		0.183592	0.0371601	0.0272521	0.0727148	0.0311608	0.0648181	0.0254861	0.0717362
	median					median					median					median					median									median
	empty_RSL3(-)	C15ORF48_RSL3(-)	empty_RSL3(+)	C15ORF48_RSL3(+)		siLuci_IL1α(-)	siLuci_IL1α(+)	siC15ORF48#1_IL1α(+)	siC15ORF48#2_IL1α(+)		siLuci_IL1α(-)	siLuci_IL1α(+)	siC15ORF48#1_IL1α(+)	siC15ORF48#2_IL1α(+)		siLuci_IL1α(-)	siLuci_IL1α(+)	siC15ORF48#1_IL1α(+)	siC15ORF48#2_IL1α(+)		siLuci_IL1α(-)_H2O2(-)	siLuci_IL1α(+)_H2O2(-)	siC15ORF48#1_IL1α(+)_H2O2(-)	siC15ORF48#2_IL1α(+)_H2O2(-)	siLuci_IL1α(-)_H2O2(+)	siLuci_IL1α(+)_H2O2(+)	siC15ORF48#1_IL1α(+)_H2O2(+)	siC15ORF48#2_IL1α(+)_H2O2(+)		siLuci_IL1α(-)_RSL3(-)	siLuci_IL1α(+)_RSL3(-)	siC15ORF48#1_IL1α(+)_RSL3(-)	siC15ORF48#2_IL1α(+)_RSL3(-)	siLuci_IL1α(-)_RSL3(+)	siLuci_IL1α(+)_RSL3(+)	siC15ORF48#1_IL1α(+)_RSL3(+)	siC15ORF48#2_IL1α(+)_RSL3(+)
	1.00839	0.992427	0.484545	0.0190308		32.9672	51.5625	24.318	31.3802		31.3008	49.5373	22.9043	29.9035		0.88319	1.0537	0.642178	0.696892		1.00717	0.976768	0.967172	0.925353	0.465049	0.708609	0.479759	0.392441		1.00868	1.00456	1.00882	0.959454	0.736905	0.386817	0.522235	0.622281
	two-tailed unpaired Student's t-test	Summary	Adjusted P Value			Tukey's multiple comparisons test	Summary	Adjusted P Value			Tukey's multiple comparisons test	Summary	Adjusted P Value			Tukey's multiple comparisons test	Summary	Adjusted P Value			Tukey's multiple comparisons test	Summary	Adjusted P Value							two-tailed unpaired Student's t-test	Summary	Adjusted P Value
	empty_RSL3(+) vs. C15ORF48_RSL3(+)	*	0.0118647			siLuci_IL1α(-) vs. siLuci_IL1α(+)	***	<0.001			siLuci_IL1α(-) vs. siLuci_IL1α(+)	***	<0.001			siLuci_IL1α(-) vs. siLuci_IL1α(+)	**	0.00426			siLuci_IL1α(-)_H2O2(+) vs. siLuci_IL1α(+)_H2O2(+)	*	0.01249							siLuci_IL1α(-)_RSL3(+) vs. siLuci_IL1α(+)_RSL3(+)	***	< 0.001
						siLuci_IL1α(+) vs. siC15ORF48#1_IL1α(+)	***	<0.001			siLuci_IL1α(+) vs. siC15ORF48#1_IL1α(+)	***	<0.001			siLuci_IL1α(+) vs. siC15ORF48#1_IL1α(+)	***	<0.001			siLuci_IL1α(+)_H2O2(+) vs. siC15ORF48#1_IL1α(+)_H2O2(+)	*	0.01278							siLuci_IL1α(+)_RSL3(+) vs. siC15ORF48#1_IL1α(+)_RSL3(+)	*	0.04315
						siLuci_IL1α(+) vs. siC15ORF48#2_IL1α(+)	***	<0.001			siLuci_IL1α(+) vs. siC15ORF48#2_IL1α(+)	***	<0.001			siLuci_IL1α(+) vs. siC15ORF48#2_IL1α(+)	***	<0.001			siLuci_IL1α(+)_H2O2(+) vs. siC15ORF48#2_IL1α(+)_H2O2(+)	**	0.00201							siLuci_IL1α(+)_RSL3(+) vs. siC15ORF48#2_IL1α(+)_RSL3(+)	**	0.00567
	Fig.5j					Fig.5j					Fig.5j					Fig.5k
	Total glutathione					GSH					GSSG					cell viability
	siLuci_IL1α(-)	siLuci_IL1α(+)	siATG5_IL1α(+)	siATG7_IL1α(+)		siLuci_IL1α(-)	siLuci_IL1α(+)	siATG5_IL1α(+)	siATG7_IL1α(+)		siLuci_IL1α(-)	siLuci_IL1α(+)	siATG5_IL1α(+)	siATG7_IL1α(+)		siLuci_IL1α(-)_H2O2(-)	siLuci_IL1α(+)_H2O2(-)	siATG5_IL1α(+)_H2O2(-)	siATG7_IL1α(+)_H2O2(-)	siLuci_IL1α(-)_H2O2(+)	siLuci_IL1α(+)_H2O2(+)	siATG5_IL1α(+)_H2O2(+)	siATG7_IL1α(+)_H2O2(+)
	36.7252	51.3758	31.775	26.0388		34.3343	48.3357	30.3514	24.5887		1.19546	1.52005	0.711814	0.725078		0.998628	1.00981	1.1336	0.967937	0.478823	0.772485	0.477387	0.404167
	40.9932	54.127	39.7254	37.4772		38.6434	51.0992	38.3548	36.0934		1.17491	1.51389	0.685286	0.691918		0.932666	1.02224	0.913615	0.979749	0.339125	0.65398	0.525466	0.403648
	41.023	50.5593	33.0561	37.5795		38.8088	47.6178	31.7518	36.0829		1.10712	1.47075	0.652126	0.74829		1.06871	0.967948	0.952781	1.05231	0.376622	0.671764	0.522886	0.531641
	SD					SD					SD					SD
	siLuci_IL1α(-)	siLuci_IL1α(+)	siATG5_IL1α(+)	siATG7_IL1α(+)		siLuci_IL1α(-)	siLuci_IL1α(+)	siATG5_IL1α(+)	siATG7_IL1α(+)		siLuci_IL1α(-)	siLuci_IL1α(+)	siATG5_IL1α(+)	siATG7_IL1α(+)		siLuci_IL1α(-)_H2O2(-)	siLuci_IL1α(+)_H2O2(-)	siATG5_IL1α(+)_H2O2(-)	siATG7_IL1α(+)_H2O2(-)	siLuci_IL1α(-)_H2O2(+)	siLuci_IL1α(+)_H2O2(+)	siATG5_IL1α(+)_H2O2(+)	siATG7_IL1α(+)_H2O2(+)
	2.47276	1.86922	4.26868	6.63368		2.53693	1.83813	4.27427	6.63923		0.0462276	0.0268646	0.0299055	0.0283321		0.0680298	0.0284458	0.11735	0.0456885	0.0723029	0.0639068	0.0270444	0.0737478
	median					median					median					median
	siLuci_IL1α(-)	siLuci_IL1α(+)	siATG5_IL1α(+)	siATG7_IL1α(+)		siLuci_IL1α(-)	siLuci_IL1α(+)	siATG5_IL1α(+)	siATG7_IL1α(+)		siLuci_IL1α(-)	siLuci_IL1α(+)	siATG5_IL1α(+)	siATG7_IL1α(+)		siLuci_IL1α(-)_H2O2(-)	siLuci_IL1α(+)_H2O2(-)	siATG5_IL1α(+)_H2O2(-)	siATG7_IL1α(+)_H2O2(-)	siLuci_IL1α(-)_H2O2(+)	siLuci_IL1α(+)_H2O2(+)	siATG5_IL1α(+)_H2O2(+)	siATG7_IL1α(+)_H2O2(+)
	40.9932	51.3758	33.0561	37.4772		38.6434	48.3357	31.7518	36.0829		1.17491	1.51389	0.685286	0.725078		0.998628	1.00981	0.952781	0.979749	0.376622	0.671764	0.522886	0.404167
	Tukey's multiple comparisons test	Summary	Adjusted P Value			Tukey's multiple comparisons test	Summary	Adjusted P Value			Tukey's multiple comparisons test	Summary	Adjusted P Value			Tukey's multiple comparisons test	Summary	Adjusted P Value
	siLuci_IL1α(-) vs. siLuci_IL1α(+)	*	0.0291			siLuci_IL1α(-) vs. siLuci_IL1α(+)	*	0.03846			siLuci_IL1α(-) vs. siLuci_IL1α(+)	***	<0.001		siLuci_IL1α(-)_H2O2(+) vs. siLuci_IL1α(+)_H2O2(+)		**	0.00152
	siLuci_IL1α(-) vs. siATG5_IL1α(+)	**	0.00478			siLuci_IL1α(-) vs. siATG5_IL1α(+)	**	0.00875			siLuci_IL1α(-) vs. siATG5_IL1α(+)	***	<0.001		siLuci_IL1α(+)_H2O2(+) vs. siATG5_IL1α(+)_H2O2(+)		*	0.02341
	siLuci_IL1α(-) vs. siATG7_IL1α(+)	**	0.00324			siLuci_IL1α(-) vs. siATG7_IL1α(+)	**	0.00562			siLuci_IL1α(-) vs. siATG7_IL1α(+)	***	<0.001		siLuci_IL1α(+)_H2O2(+) vs. siATG7_IL1α(+)_H2O2(+)		**	0.00471
	Fig.5l				Fig.5l				Fig.5l				Fig.5m							Fig.5o
	Total glutathione				GSH				GSSG				cell viability							cell viability
	siLuci	siC15ORF48#1	siC15ORF48#2		siLuci	siC15ORF48#1	siC15ORF48#2		siLuci	siC15ORF48#1	siC15ORF48#2		siLuci_H2O2(-)	siC15ORF48#1_H2O2(-)	siC15ORF48#2_H2O2(-)	siLuci_H2O2(+)	siC15ORF48#1_H2O2(+)	siC15ORF48#2_H2O2(+)		siLuci_RSL3(-)	siC15ORF48#1_RSL3(-)	siC15ORF48#2_RSL3(-)	siLuci_RSL3(+)	siC15ORF48#1_RSL3(+)	siC15ORF48#2_RSL3(+)
	50.9147	29.2322	21.0054		38.8539	28.0558	19.8351		0.906438	0.585149	0.588238		0.988807	1.0137	1.04191	0.367065	0.312453	0.227949		0.909661	1.1238	0.933113	0.478117	0.731131	0.590225
	40.6668	34.4199	30.0706		42.8989	33.3206	28.9652		1.02847	0.552711	0.549622		1.00251	1.01812	0.962627	0.380943	0.292974	0.213217		0.919571	1.01421	1.02395	0.412882	0.656482	0.583903
	44.9558	28.3662	21.3582		48.8238	27.2392	20.2374		1.04546	0.560434	0.563524		1.00868	0.968175	0.995464	0.367922	0.289204	0.194437		1.17077	0.861983	1.25632	0.494963	0.683567	0.612066
	SD				SD				SD				SD							SD
	siLuci	siC15ORF48#1	siC15ORF48#2		siLuci	siC15ORF48#1	siC15ORF48#2		siLuci	siC15ORF48#1	siC15ORF48#2		siLuci_H2O2(-)	siC15ORF48#1_H2O2(-)	siC15ORF48#2_H2O2(-)	siLuci_H2O2(+)	siC15ORF48#1_H2O2(+)	siC15ORF48#2_H2O2(+)		siLuci_RSL3(-)	siC15ORF48#1_RSL3(-)	siC15ORF48#2_RSL3(-)	siLuci_RSL3(+)	siC15ORF48#1_RSL3(+)	siC15ORF48#2_RSL3(+)
	5.14657	3.27384	5.13498		5.01438	3.30074	5.15906		0.0758353	0.0169444	0.0195589		0.0101724	0.0276497	0.039835	0.00777663	0.0124779	0.0167967		0.147972	0.131487	0.166687	0.0433526	0.0377898	0.0147771
	median				median				median				median							median
	siLuci	siC15ORF48#1	siC15ORF48#2		siLuci	siC15ORF48#1	siC15ORF48#2		siLuci	siC15ORF48#1	siC15ORF48#2		siLuci_H2O2(-)	siC15ORF48#1_H2O2(-)	siC15ORF48#2_H2O2(-)	siLuci_H2O2(+)	siC15ORF48#1_H2O2(+)	siC15ORF48#2_H2O2(+)		siLuci_RSL3(-)	siC15ORF48#1_RSL3(-)	siC15ORF48#2_RSL3(-)	siLuci_RSL3(+)	siC15ORF48#1_RSL3(+)	siC15ORF48#2_RSL3(+)
	44.9558	29.2322	21.3582		42.8989	28.0558	20.2374		1.02847	0.560434	0.563524		1.00251	1.0137	0.995464	0.367922	0.292974	0.213217		0.919571	1.01421	1.02395	0.478117	0.683567	0.590225
	Tukey's multiple comparisons test	Summary	Adjusted P Value		Tukey's multiple comparisons test	Summary	Adjusted P Value		Tukey's multiple comparisons test	Summary	Adjusted P Value		Tukey's multiple comparisons test	Summary	Adjusted P Value					Tukey's multiple comparisons test	Summary	Adjusted P Value
	siLuci vs. siC15ORF48#1	*	0.01771		siLuci vs. siC15ORF48#1	*	0.02193		siLuci vs. siC15ORF48#1	***	< 0.001		siLuci_H2O2(+) vs. siC15ORF48#1_H2O2(+)	**	0.00102					siLuci_RSL3(+) vs. siC15ORF48#1_RSL3(+)	***	< 0.001
	siLuci vs. siC15ORF48#2	**	0.00283		siLuci vs. siC15ORF48#2	**	0.00349		siLuci vs. siC15ORF48#2	***	< 0.001		siLuci_H2O2(+) vs. siC15ORF48#2_H2O2(+)	***	< 0.001					siLuci_RSL3(+) vs. siC15ORF48#2_RSL3(+)	**	0.00738

## Sheet: Fig.6
	Fig.6c				Fig.6c				Fig.6c				Fig.6e				Fig.6e				Fig.6e
	mTEClow				mTEChi				cTEC				Early-Aire				Late-Aire				Post-Aire
	Isotype control_Δ(WT-C15KO)	Anti-C15ORF48_Δ(WT-C15KO)			Isotype control_Δ(WT-C15KO)	Anti-C15ORF48_Δ(WT-C15KO)			Isotype control_Δ(WT-C15KO)	Anti-C15ORF48_Δ(WT-C15KO)			Isotype control_Δ(WT-C15KO)	Anti-C15ORF48_Δ(WT-C15KO)			Isotype control_Δ(WT-C15KO)	Anti-C15ORF48_Δ(WT-C15KO)			Isotype control_Δ(WT-C15KO)	Anti-C15ORF48_Δ(WT-C15KO)
	169	0			437	1190			200	1718			466	1061			559	971			338	1233
	195	120			159	1009			150	4074			175	902			109	939			200	933
	141	91			759	1046			130	1970			540	1022			536	987			250	941
		6				881				2175				671				1295				1355
		21				1807				1272				1618				2279				1369
	SD				SD				SD				SD				SD				SD
	Isotype control_Δ(WT-C15KO)	Anti-C15ORF48_Δ(WT-C15KO)			Isotype control_Δ(WT-C15KO)	Anti-C15ORF48_Δ(WT-C15KO)			Isotype control_Δ(WT-C15KO)	Anti-C15ORF48_Δ(WT-C15KO)			Isotype control_Δ(WT-C15KO)	Anti-C15ORF48_Δ(WT-C15KO)			Isotype control_Δ(WT-C15KO)	Anti-C15ORF48_Δ(WT-C15KO)			Isotype control_Δ(WT-C15KO)	Anti-C15ORF48_Δ(WT-C15KO)
	27.0062	54.3811			300.269	363.871			36.0555	1078.21			192.952	349.628			253.429	568.953			69.8665	215.831
	median				median				median				median				median				median
	Isotype control_Δ(WT-C15KO)	Anti-C15ORF48_Δ(WT-C15KO)			Isotype control_Δ(WT-C15KO)	Anti-C15ORF48_Δ(WT-C15KO)			Isotype control_Δ(WT-C15KO)	Anti-C15ORF48_Δ(WT-C15KO)			Isotype control_Δ(WT-C15KO)	Anti-C15ORF48_Δ(WT-C15KO)			Isotype control_Δ(WT-C15KO)	Anti-C15ORF48_Δ(WT-C15KO)			Isotype control_Δ(WT-C15KO)	Anti-C15ORF48_Δ(WT-C15KO)
	169	21			437	1046			150	1970			466	1022			536	987			250	1233
	two-tailed unpaired Student's t-test	Summary	Adjusted P Value		two-tailed unpaired Student's t-test	Summary	Adjusted P Value		two-tailed unpaired Student's t-test	Summary	Adjusted P Value		two-tailed unpaired Student's t-test	Summary	Adjusted P Value		two-tailed unpaired Student's t-test	Summary	Adjusted P Value		two-tailed unpaired Student's t-test	Summary	Adjusted P Value
	Isotype control_Δ(WT-C15KO) vs. Anti-C15ORF48_Δ(WT-C15KO)	*	0.0126256		Isotype control_Δ(WT-C15KO) vs. Anti-C15ORF48_Δ(WT-C15KO)	*	0.0264377		Isotype control_Δ(WT-C15KO) vs. Anti-C15ORF48_Δ(WT-C15KO)	*	0.0177509		Isotype control_Δ(WT-C15KO) vs. Anti-C15ORF48_Δ(WT-C15KO)	*	0.0254717		Isotype control_Δ(WT-C15KO) vs. Anti-C15ORF48_Δ(WT-C15KO)	*	0.0458875		Isotype control_Δ(WT-C15KO) vs. Anti-C15ORF48_Δ(WT-C15KO)	***	0.000478579
	Fig.6f				Fig.6f				Fig.6f					Fig.6f
	cTEC_%				Early-Aire_%				Late-Aire_%					Post-Aire_%
	Wild-type	C15orf48 KO			Wild-type	C15orf48 KO			Wild-type	C15orf48 KO				Wild-type	C15orf48 KO
	2	2.69			71	76			15.3	13.6				10.5	7.43
	2.24	1.76			64.3	67.8			21.7	18.8				10.9	9.44
	2.71	2.05			70.9	73.5			15.6	14.4				10.7	9.42
	3.61	2.93			66.3	66.7			17.9	19.8				10.8	8.21
	3.68	3.05			64.2	68.3			19.9	17.1				10.1	9.78
					70.9	73.5			15.6	14.4				10.7	9.42
					53.1	56.2			28.1	28.1				10.4	8.99
	SD				SD				SD					SD
	Wild-type	C15orf48 KO			Wild-type	C15orf48 KO			Wild-type	C15orf48 KO				Wild-type	C15orf48 KO
	0.771473	0.564252			6.39542	6.58808			4.63244	5.0328				0.273426	0.83966
	median				median				median					median
	Wild-type	C15orf48 KO			Wild-type	C15orf48 KO			Wild-type	C15orf48 KO				Wild-type	C15orf48 KO
	2.71	2.69			66.3	68.3			17.9	17.1				10.7	9.42
	two-tailed unpaired Student's t-test	Summary	Adjusted P Value		two-tailed unpaired Student's t-test	Summary	Adjusted P Value		two-tailed unpaired Student's t-test	Summary	Adjusted P Value			two-tailed unpaired Student's t-test	Summary	Adjusted P Value
	Wild-type vs. C15orf48 KO	N.S.	0.434087		Wild-type vs. C15orf48 KO	N.S.	0.397803		Wild-type vs. C15orf48 KO	N.S.	0.670207			Wild-type vs. C15orf48 KO	***	0.00037617
	Fig.6f				Fig.6f				Fig.6f					Fig.6f
	cTEC_cell number				Early-Aire_cell number				Late-Aire_cell number					Post-Aire_cell number
	Wild-type	C15orf48 KO			Wild-type	C15orf48 KO			Wild-type	C15orf48 KO				Wild-type	C15orf48 KO
	0.796	0.577			11.6	7.27			2.5	1.3				1.72	0.711
	0.66	0.469			6.72	7.12			2.27	1.97				1.14	0.991
	1.07	0.367			11.2	5.49			2.45	1.08				1.68	0.704
	1.05	0.819			8.03	8.15			2.17	2.42				1.31	1
	1.14	0.768			8.03	7.61			2.49	1.91				1.26	1.09
					6.46	4.64			1.42	0.909				0.975	0.595
					2.02	1.11			1.07	0.356				0.396	0.356
	SD				SD				SD					SD
	Wild-type	C15orf48 KO			Wild-type	C15orf48 KO			Wild-type	C15orf48 KO				Wild-type	C15orf48 KO
	0.204991	0.19246			3.2258	2.45121			0.573896	0.714821				0.450223	0.262531
	median				median				median					median
	Wild-type	C15orf48 KO			Wild-type	C15orf48 KO			Wild-type	C15orf48 KO				Wild-type	C15orf48 KO
	1.05	0.577			8.03	7.12			2.27	1.3				1.26	0.711
	two-tailed unpaired Student's t-test	Summary	Adjusted P Value		two-tailed unpaired Student's t-test	Summary	Adjusted P Value		two-tailed unpaired Student's t-test	Summary	Adjusted P Value			two-tailed unpaired Student's t-test	Summary	Adjusted P Value
	Wild-type vs. C15orf48 KO	*	0.0258747		Wild-type vs. C15orf48 KO	N.S.	0.260099		Wild-type vs. C15orf48 KO	N.S.	0.0930615			Wild-type vs. C15orf48 KO	*	0.0481103
	Fig.6g				Fig.6g				Fig.6g
	SM_%				M1_%				M2_%
	Wild-type	C15orf48 KO			Wild-type	C15orf48 KO			Wild-type	C15orf48 KO
	43.8	54			25.5	22.8			27.7	19.1
	44.4	48.1			22.9	24.1			25.8	21.7
	32.4	44.3			27.1	25.6			33.5	23.7
	42.8	44.4			25.6	25.5			26.1	24.1
	44	45.8			23.5	23.5			27.1	25
	48.9	48.8			23.4	23.1			21.5	22.2
	SD				SD				SD
	Wild-type	C15orf48 KO			Wild-type	C15orf48 KO			Wild-type	C15orf48 KO
	5.48322	3.66097			1.64762	1.20499			3.87905	2.11818
	median				median				median
	Wild-type	C15orf48 KO			Wild-type	C15orf48 KO			Wild-type	C15orf48 KO
	43.9	46.95			24.5	23.8			26.6	22.95
	two-tailed unpaired Student's t-test	Summary	Adjusted P Value		two-tailed unpaired Student's t-test	Summary	Adjusted P Value		two-tailed unpaired Student's t-test	Summary	Adjusted P Value
	Wild-type vs. C15orf48 KO	N.S.	0.101737		Wild-type vs. C15orf48 KO	N.S.	0.511939		Wild-type vs. C15orf48 KO	*	0.0378039
	Fig.6g				Fig.6g				Fig.6g
	SM_cell number				M1_cell number				M2_cell number
	Wild-type	C15orf48 KO			Wild-type	C15orf48 KO			Wild-type	C15orf48 KO
	3.23	3.21			1.66	1.61			1.87	1.45
	1.67	2.02			1.4	1.17			1.73	1.08
	2.56	3.16			1.53	1.81			1.56	1.71
	2.27	2.78			1.21	1.43			1.4	1.52
	2.65	2.7			1.27	1.28			1.17	1.23
	2.47	2.78			1.41	1.46			1.54	1.4
	SD				SD				SD
	Wild-type	C15orf48 KO			Wild-type	C15orf48 KO			Wild-type	C15orf48 KO
	0.5095	0.427352			0.165247	0.229085			0.245662	0.221035
	median				median				median
	Wild-type	C15orf48 KO			Wild-type	C15orf48 KO			Wild-type	C15orf48 KO
	2.515	2.78			1.405	1.445			1.55	1.425
	two-tailed unpaired Student's t-test	Summary	Adjusted P Value		two-tailed unpaired Student's t-test	Summary	Adjusted P Value		two-tailed unpaired Student's t-test	Summary	Adjusted P Value
	Wild-type vs. C15orf48 KO	N.S.	0.29502		Wild-type vs. C15orf48 KO	N.S.	0.69423		Wild-type vs. C15orf48 KO	N.S.	0.302487

## Sheet: Fig.7
	Fig.7a					Fig.7b					Fig.7c
		Wild-type	C15orf48 KO				Wild-type	C15orf48 KO				Wild-type_Starvation(-)	C15orf48 KO_Starvation(-)	Wild-type_Starvation(+)	C15orf48 KO_Starvation(+)
	LC3 puncta/cell	0.037037	0			LC3 puncta/cell	0.00735294	0.0233645			LC3 puncta/cell	0	0	0.0466321	0.0663176
		0.0526316	0.0408163				0.0244755	0.0167131				0	0	0.0820158	0.0505319
		0.0357143	0				0.0553846	0.0613027				0.0118343	0.0058548	0.0559006	0.0573034
		0.015873	0.056338				0.0555556	0.0135135				0.00319489	0.00304569	0.0872727	0.121116
		0.0606061	0.0164609				0.032967	0.0449827				0.00664452	0	0.00987925	0.126796
		0.0357143	0				0.0152284	0.0552885				0.00142857	0	0.0603774	0.133758
		0.0757576	0				0.012766	0.0338462				0	0.00473373	0.0642633	0.0154321
		0.0952381	0.00925926				0.0385396	0.0173913				0	0.00102249	0.130233	0.0100865
		0.0909091	0.0272727				0.0220339	0.024735				0.00604839	0.00664452	0.0133053	0.0102041
		0.0522388	0				0.0138889	0.0538922				0	0.00770416	0.015518	0.00844951
		0.0194805	0.0285714				0.0286299	0.0510638				0.00303951	0.00426136	0.0102582	0.0140962
		0.0346821	0.0566038				0.0503432	0.0519031				0.00510204	0.00338219	0.00943396	0.0107582
		0.0888889	0				0.0733945	0.0336391				0.00132275	0.00570776	0.0176471	0.00955254
		0.12	0				0.062069	0.0405405				0.00161812	0.00356718	0.00974659	0.00764656
		0.0224719	0.0241546				0.0232068	0.0342205				0.00161551	0.00759013	0.0162221	0.0797203
		0.111111	0.043956				0.0446097	0.0505618				0.00414079	0.00825083	0.00683453	0.0753138
		0.0213904	0.0218978				0.036036	0.0127389				0.00164204	0	0.0412844	0.0144175
		0.0833333	0.0169492				0.0434783	0.0306407				0.00647948	0.00592885	0.0499076	0.116751
		0.135593	0				0.0449438	0.0823529				0.00218341	0	0.0100143	0.116613
		0.0659341	0.00925926				0.0199115	0.0591716				0.0036452	0	0.0156454	0.115987
		0.142857	0				0.0613333	0.0413793				0.00808625	0.00771208	0.0191022	0.0419708
		0.153846	0				0.0816327	0.00617284				0.00410678	0.010084	0.0239295	0.0395062
		0.0909091	0				0.0102041	0.0688073				0.003125	0	0.026862	0.0405904
		0.020202	0.0130719				0.0579268	0				0.00578035	0.00441501	0.0407978	0.0415913
		0.0618557	0.028169				0.0457516	0.0719697				0	0.00705882	0.0291627	0.0547264
		0.0865385	0.021148				0.0424242	0.0189394				0.0134168	0.00403226	0.0267953	0.0668348
		0.0294118	0.0333333				0.0341297	0.0227273				0	0.00492005	0.0407125	0.0594228
		0.1	0.0550459				0.0714286	0.0084507				0.00468019	0	0.0228659	0.0529101
		0.0322581	0.0315789				0.032882	0.0101215				0.00114416	0.00148588	0.029052	0.0436242
		0.0480769	0.0701754				0.0490566	0.0271084				0.00530973	0.00221976	0.028436	0.0287474
		0.1	0				0.0698324	0.0273556				0.009375	0.0120482	0.0252649	0.0515971
		0.0266667	0.0434783				0.0754717	0.070615				0.0010917	0.00724638	0.034358	0.0339623
		0.0410959	0.0405405				0.0241546	0.0280374				0.00937866	0.0025641	0.0234783	0.0282187
		0.107143	0				0.126394	0.00552486				0.00468384	0	0.033557	0.0455446
		0.0689655	0				0.0444444	0.0470085				0.00518807	0.0036036	0.0266312	0.0236814
		0.108108	0				0.0553435	0.0286458				0.00258398	0.00165289	0.0214669	0.0275229
		0.030303	0.0294118				0.0677966	0.049904				0.00868486	0.0013245	0.0335878	0.0405093
		0.0373832	0				0.0740741	0.0625				0.00322581	0.00121951	0.0295508	0.0485232
		0.170732	0.0222222				0.0425532	0.0531915				0.00130378	0	0.0275928	0.0267459
		0.019802	0				0.0231579	0.0087146				0	0.00421941	0.0352645	0.0324786
		0.0367647	0.0470588				0.0656028	0.0194805				0.0020284	0.00459137	0.0106209	0.0224719
		0.111111	0.0232558				0.0421941	0.0513595				0	0.00940439	0.020592	0.0112676
		0.0321101	0				0.0323232	0.0113208				0.00276243	0.00512821	0.019774	0.0139373
		0.0209059	0.00900901				0.0972973	0.0328638				0.00212314	0.00376412	0.0225479	0.0115798
		0.00403226	0.00440529				0.101562	0.0311615				0.00596421	0.00255973	0.0252708	0.0305344
		0.0841121	0.019802				0.059246	0.0114286				0.0118765	0.00103093	0.0129422	0.0163636
		0.09375	0				0.106426	0.0331263				0.00248139	0.00331492	0.0311333	0.0159915
		0.0395778	0.00740741				0.0991736	0.055814				0.00269542	0.00472441	0.0180505	0.0121413
		0.0419847	0.0251256				0.034188	0.014652				0.0030303	0	0.0243553	0.0155102
		0.0627803	0.00401606				0.0136364	0.0191083				0.00151515	0.00384615	0.00946746	0.0220848
		0.118644	0.00917431				0.00806452	0.0793651				0	0.002442	0.0362903	0.0138801
		0.0341463	0.008				0.0416667	0.048048				0.002	0.00524246	0.0334029	0.0137051
		0.0661765	0.00668896				0.0797546	0.0395257				0	0.00352113	0.054755	0.0293638
		0.0526316	0				0.0542169	0.039604				0	0	0.0285714	0.0110553
		0.0666667	0				0.0138889	0.0551724				0.00271003	0.00773196	0.0366379	0.0113208
		0.0747126	0.015873				0.0449438	0.103448				0.0018018	0.00703518	0.0286169	0.0237772
		0.0170455	0.0694444				0.0721649	0.0297767				0	0	0.0254335	0.0117216
		0.0175439	0				0.0392157	0.0283019				0.00138122	0.00345423	0.0182796	0.0120833
		0.0490196	0				0.0123457	0.0493151				0.00197628	0.00259291	0.0147992	0.016129
		0.102941	0.0232558				0.0738786	0.090301				0.00568182	0.000640205	0.0304569	0.0139494
		0.0504202	0				0.0831354	0.0289855				0.00448833	0.00133511	0.0301205	0.0230947
		0.0104987	0.00507614				0.0337349	0.00837321				0.00410678	0	0.0479452	0.0290828
		0.0660377	0				0.0434783	0.0472222				0.00175593	0.0101695	0.0303644	0.011215
		0.025	0				0.0355191	0.0875912				0.00202634	0.00236128	0.0244698	0.0346821
		0.0603448	0				0.0280374	0.0877193				0.00381679	0.00125628	0.0318091	0.0261708
		0	0				0.138393	0.0926518				0.00407332	0.00114679	0.0358255	0.0250965
		0.107143	0.0117647				0.0719178	0.0263653				0.00264085	0.00114679	0.0217755	0.0234375
		0.0172414	0.0130293				0.0542373	0.047619				0.00252207	0.00475624	0.029601	0.0271186
		0.0108696	0.00740741				0.0852273	0.0244898				0.00409836	0.00542495	0.0394737	0.0205371
		0.00591716	0				0.0342857	0.0703518				0.00314136	0.001287	0.0287671	0.0261628
		0.0125	0				0.0576923	0.0310559				0.00113766	0.00395257	0.0294627	0.0301318
		0.015444	0.00403226				0.0469799	0.0452489				0.00210748	0.00297619	0.0172144	0.0337838
		0.0454545	0.00471698				0.0451389	0.0628931				0	0.00108814	0.0189243	0.0381166
		0.0769231	0.044335				0.0429688	0.0276074				0.00476758	0	0.0280811	0.0243112
		0.0681818	0.0178571				0.0571429	0.0447761				0.00534045	0	0.0313152	0.0131234
		0.102564	0				0.0585938	0.0293542				0.00334448	0.00159744	0.0393996	0.0339463
		0.0294118	0				0.0576923	0.027027				0	0	0.0458015	0.0249017
		0	0.0197368				0.0974026	0.0223048				0.0059761	0.00152439	0.0424528	0.0294118
		0.0327869	0.0403226				0.0744681	0.0842491				0.00479233	0.00591716	0.0285714	0.0315399
		0.0112994	0.00456621				0.0462633	0.0592885				0.00404858	0.00175131	0.029872	0.0231317
		0.0363636	0.0165975				0.0652921	0.030303				0.00278164	0	0.0335366	0.0250784
		0.010101	0.00453515				0.0717489	0.0861423				0	0.00096432	0.0441176	0.0291262
		0.0119048	0.00920245				0.107383	0.103571				0.00152672	0.0015361	0.0315041	0.0397351
		0.010929	0				0.0737327	0.0655738				0	0	0.0278671	0.0271605
		0.0363636	0.0199005				0.0405405	0.0445344				0.00550206	0.00166113	0.028972	0.0577223
		0.0412371	0				0.0707965	0.124224				0	0.00169779	0.0229709	0.0376884
		0.0480769	0.027027				0.0807453	0.0103627				0	0.00115473	0.0209724	0.0338983
		0.0193798	0				0.0324484	0.0336788				0.00189573	0	0.0323741	0.0369231
		0.021164	0				0.0387597	0.0311751				0.00384615	0	0.0400729	0.0355086
		0.0304348	0.0134228				0.061674	0.025641				0	0.00158103	0.0334728	0.0198777
		0.0406504	0				0.0212202	0.0227848				0.00384615	0.00344037	0.0277778	0.0397878
		0.1	0.0133929				0.014245	0.0622568				0.00380952	0.00475624	0.0320641	0.0386428
		0.0217391	0.0210526				0.0271493	0.0529101				0.00210748	0.0019084	0.0371681	0.0479376
		0.0482456	0.0181818				0.0210084	0.0670391				0.00143266	0.00206612	0.0487013	0.0478469
		0.045045	0.00740741				0.0645161	0.032967				0.0076555	0.00400534	0.0570342	0.028692
		0.0521739	0				0.0568928	0.0321285				0.00338983	0	0.0268741	0.0280374
		0.0379747	0				0.0639731	0.0331492				0.000846024	0.00165017	0.0190616	0.0242991
		0.0634921	0				0.0211082	0.0385852				0.00529801	0.00482509	0.0244821	0.0356436
		0.0170068	0.00817996				0.0263158	0.0537634				0.00163399	0.0034662	0.0199734	0.0238429
		0.0326087	0				0.0271493	0.0371747				0	0	0.0276243	0.0163934
		Wild-type	C15orf48 KO				Wild-type	C15orf48 KO				Wild-type_Starvation(-)	C15orf48 KO_Starvation(-)	Wild-type_Starvation(+)	C15orf48 KO_Starvation(+)
	minima (Percentile 0%)	0	0			minima (Percentile 0%)	0.00735294	0			minima (Percentile 0%)	0	0	0.00683453	0.00764656
	lower quartile Q1 (Percentile 25%)	0.0222887	0			lower quartile Q1 (Percentile 25%)	0.0324171	0.0261843			lower quartile Q1 (Percentile 25%)	0.00126388	0.000883291	0.0213433	0.016305
	centre (Percentile 50%)	0.0416109	0.00740741			centre (Percentile 50%)	0.0454453	0.0356976			centre (Percentile 50%)	0.00261241	0.00229052	0.0285941	0.0284553
	upper quartile Q3 (Percentile 75%)	0.076049	0.0213355			upper quartile Q3 (Percentile 75%)	0.0683056	0.0552014			upper quartile Q3 (Percentile 75%)	0.00453629	0.00472674	0.0354047	0.0405295
	maxima (Percentile 100%)	0.170732	0.0701754			maxima (Percentile 100%)	0.138393	0.124224			maxima (Percentile 100%)	0.0134168	0.0120482	0.130233	0.133758
	SD	0.0372788	0.0170864			SD	0.0267311	0.0248605			SD	0.00282618	0.00278901	0.0173025	0.0268534
	two-tailed unpaired Student's t-test	Summary	Adjusted P Value			two-tailed unpaired Student's t-test	Summary	Adjusted P Value			Tukey's multiple comparisons test	Summary	Adjusted P Value
	Wild-type vs. C15orf48 KO	***	1.65119e-18			Wild-type vs. C15orf48 KO	*	0.0306161			Wild-type_Starvation(+) vs. C15orf48 KO_Starvation(+)	N.S.	0.253

## Sheet: Fig.8 (graph)
	Fig.8c												Fig.8d
	Lung				kidney				Liver
	Wild-type	C15orf48 KO			Wild-type	C15orf48 KO			Wild-type	C15orf48 KO			Wild-type	C15orf48 KO
	0	0			0	0			0	0			1	2
	0	2			0	0			0	1			1	3
	0	3			0	2			0	1			2	2
	0	0			0	1			0	0			1	2
	0	2			0	0			0	1
	0	3			0	1			0	1			SD
		3				1				0			Wild-type	C15orf48 KO
		2				1				0			0.5	0.5
	SD				SD				SD
	Wild-type	C15orf48 KO			Wild-type	C15orf48 KO			Wild-type	C15orf48 KO			median
	0	1.24642			0	0.707107			0	0.534522			Wild-type	C15orf48 KO
													1	2
	median				median				median
	Wild-type	C15orf48 KO			Wild-type	C15orf48 KO			Wild-type	C15orf48 KO			two-tailed unpaired Student's t-test	Summary	Adjusted P Value
	0	2			0	1			0	0.5			Wild-type vs. C15orf48 KO	*	0.0300197
	two-tailed unpaired Student's t-test	Summary	Adjusted P Value		two-tailed unpaired Student's t-test	Summary	Adjusted P Value		two-tailed unpaired Student's t-test	Summary	Adjusted P Value
	Wild-type vs. C15orf48 KO	**	0.00334499		Wild-type vs. C15orf48 KO	*	0.0244811		Wild-type vs. C15orf48 KO	*	0.0426079

## Sheet: Fig.9
	Fig9C
	Lacrimal gland				kidney				Lung				Submandibular gland				Liver
	WT/nu	KO/nu			WT/nu	KO/nu			WT/nu	KO/nu			WT/nu	KO/nu			WT/nu	KO/nu
	0	4			0	2			1	3			0	3			0	3
	2	3			2	3			1	2			0	3			0	1
	0	2			0	2			2	3			0	0			0	3
	1	3			0	2			1	3			1	3			0	3
	1	3			1	1			0	2			0	2			0	3
	SD				SD				SD				SD				SD
	WT/nu	KO/nu			WT/nu	KO/nu			WT/nu	KO/nu			WT/nu	KO/nu			WT/nu	KO/nu
	0.83666	0.707107			0.894427	0.707107			0.707107	0.547723			0.447214	1.30384			0	0.894427
	median				median				median				median				median
	WT/nu	KO/nu			WT/nu	KO/nu			WT/nu	KO/nu			WT/nu	KO/nu			WT/nu	KO/nu
	1	3			0	2			1	3			0	3			0	3
	two-tailed unpaired Student's t-test	Summary	Adjusted P Value		two-tailed unpaired Student's t-test	Summary	Adjusted P Value		two-tailed unpaired Student's t-test	Summary	Adjusted P Value		two-tailed unpaired Student's t-test	Summary	Adjusted P Value		two-tailed unpaired Student's t-test	Summary	Adjusted P Value
	WT/nu vs. KO/nu	**	0.00202679		WT/nu vs. KO/nu	*	0.0252289		WT/nu vs. KO/nu	**	0.00394977		WT/nu vs. KO/nu	*	0.0117991		WT/nu vs. KO/nu	***	0.000188104

## Sheet: Sup. Fig.1 (graph)
	Fig.S1a									Sup. Fig.1d
	Mitophagy dye-positive cells (%)										empty_CCCP(-)	C15ORF48_CCCP(-)	empty_CCCP(+)	C15ORF48_CCCP(+)
	empty_CCCP(-)	empty_CCCP(+)	C15ORF48_CCCP(-)	C15ORF48_CCCP(+)						LC3 puncta/cell	3	5	32	6
	2.22	4.72	3.87	3.25							5	4	20	8
	3.39	5.72	4.59	3.49							6	12	13	8
	2.92	4.93	3.59	3.33							11	7	18	5
											8	9	13	9
	SD										10	12	17	9
	empty_CCCP(-)	empty_CCCP(+)	C15ORF48_CCCP(-)	C15ORF48_CCCP(+)							3	7	15	23
	0.588756	0.527289	0.515881	0.122202							11	2	11	11
											6	1	13	4
	median										10	4	13	13
	empty_CCCP(-)	empty_CCCP(+)	C15ORF48_CCCP(-)	C15ORF48_CCCP(+)							8	0	27	6
	2.92	4.93	3.87	3.33							8	10	18	3
											8	5	14	5
	Tukey's multiple comparisons test	Summary	Adjusted P Value								7	0	15	6
	empty_CCCP(-) vs. empty_H2O2(+)	**	0.00172								6	4	24	5
	empty_CCCP(+) vs. C15ORF48_CCCP(+)	**	0.00842								9	5	7	15
											4	5	9	14
											5	6	24	9
											22	2	13	10
											4	4	14	3
											11	1	13	4
											9	5	22	5
											1	5	23	6
											9	8	30	5
											4	9	6	3
											6	11	9	2
											5	8	38	6
											8	3	28	8
											7	3	18	4
											5	8	16	6
											9	6	18	4
											7	4	14	3
											8	11	14	9
											3	2	26	7
											11	3	13	12
											11	13	16	6
											5	7	23	8
											4	8	14	5
											2	6	10	5
											5	6	12	13
											5	6	11	9
											5	6	5	29
											6	4	14	25
											2	3	21	8
											10	2	11	12
											8	12	14	13
											6	6	14	13
											8	13	11	12
											4	8	11	10
											10	12	11	34
											4	9	9	16
											8	10	9	12
											11	3	14	25
											8	14	16	16
											6	13	12	5
											8	3	6	12
											7	28	14	25
											10	11	21	13
											18	12	7	13
											6	12	5	15
											8	7	9	27
											4	16	4	19
											10	7	4	14
											8	13	9	20
											11	10	19	13
											7	14	26	16
											8	7	21	15
											5	7	23	27
											9	6	13	15
											9	16	19	12
											empty_CCCP(-)	C15ORF48_CCCP(-)	empty_CCCP(+)	C15ORF48_CCCP(+)
										minima (Percentile 0%)	1	0	4	2
										lower quartile Q1 (Percentile 25%)	5	4	11	6
										centre (Percentile 50%)	7.5	7	14	9.5
										upper quartile Q3 (Percentile 75%)	9	10.75	19	14
										maxima (Percentile 100%)	22	28	38	34
										SD	3.36961	4.70164	6.94528	7.12962
										Tukey's multiple comparisons test	Summary	Adjusted P Value
										empty_CCCP(+) vs. C15ORF48_CCCP(+)	***	< 0.001

[truncated: 20 more sheets: Sup. Fig.1 (blot), Sup. Fig.2 (graph), Sup. Fig.2 (blot), Sup. Fig.3 (graph), Sup. Fig.3 (blot), Sup. Fig. 4, Sup. Fig.5 (graph), Sup. Fig.5 (blot), Sup. Fig.6, Sup. Fig.7, Sup. Fig.8, Sup. Fig.9, Sup. Fig.10,  Sup. Fig.12, Sup. Fig.13, Sup. Fig.14, Sup. Fig.15, Sup. Fig.16, Sup. Fig.17, Sup. Fig.18]
